# Supplementary material for: A gain-of-function TPC2 variant R210C increases affinity to PI(3,5)P2 and causes lysosome acidification and hypopigmentation
Source: Nat Commun. 2023 Jan 14;14:226. doi: 10.1038/s41467-023-35786-9 (PMC9840614; doi:10.1038/s41467-023-35786-9)
Supplement: Supplementary file 4 — Source Data [file 41467_2023_35786_MOESM4_ESM.xlsx]

## Sheet: Figure 1d
Figure 1d
	Proband
	Father
	Mother

## Sheet: Figure 2g
Figure 2g
	TPC2 L11A/L12A-WT	TPC2 L11A/L12A-R210C
cell 1#	6	2
cell 2#	4.2	2
cell 3#	5	1.3
cell 4#	6.05	1.5
cell 5#	6.05	1.5
cell 6#	4.19	1.2
cell 7#	6.58	0.9
cell 8#		1.86
cell 9#		2.32
cell 10#		1.86

## Sheet: Figure 2h
Figure 2h
	TPC2 L11A/L12A-WT	TPC2 L11A/L12A-R210C
cell 1#	15	35
cell 2#	23	140
cell 3#	11	100
cell 4#	16	90
cell 5#	54.87	64
cell 6#	73.47	208.32
cell 7#	15.6	150.66
cell 8#		160.89
cell 9#		93.55
cell 10#		68.92

## Sheet: figure 2i
Figure 2i
	TPC2 L11A/L12A-WT	TPC2 L11A/L12A-R210C
	Peak Current (pA)	Peak Current (pA)
cell 1#	-3750	-304
cell 2#	-3270	-186
cell 3#	-2485	-152
cell 4#	-3562	-192
cell 5#	-1100	-658.5
cell 6#	-2458	-304.5
cell 7#	-2300	-573.7
cell 8#		-1120
cell 9#		-1345
cell 10#		-1852

## Sheet: Figure 3e
Figure 3e
		TPC2 L11A/L12A-WT								TPC2 L11A/L12A-R210C
	PI(3,5)P2 concentrations (M)	Repeat 1#	Repeat 2#	Repeat 3#	Repeat 4#	Repeat 5#	Mean	SEM		PI(3,5)P2 concentrations (M)	Repeat 1#	Repeat 2#	Repeat 3#	Repeat 4#	Repeat 5#	Repeat 6#	Repeat 7#	Mean	SEM
	0	51.2695	53.1006	106.201	103.76	102.539	83.374	12.7498		0	145.264	306.396	202.637	32.959	62.8662	67.1387	64.0869	125.907	37.3935
										3.3e-10					239.258	152.588	250.854	214.233	31.004
	1.1e-09	54.9316	62.8662	110.474	103.76	100.708	86.5479	11.4665		1.1e-09	643.311	350.952	935.669	124.512	299.072	190.43	437.012	425.851	106.373
	3.3e-09	51.8799	55.542	113.525	108.032	102.539	86.3037	13.4313		3.3e-09	764.771	603.638	957.642	172.119	308.271	240.479	694.58	534.5	112.486
	1.11e-08	56.7627	79.9561	159.912	164.795	167.236	125.732	23.7371		1.11e-08	976.562	971.069	997.925	328.979	399.214	270.996	894.775	691.36	128.017
	3.7e-08	54.3213	375.977	243.53	280.151	289.307	248.657	53.2199		3.7e-08	1010.13	1174.32	1104.13	358.887	468.794	294.189	1246.34	808.112	157.029
	1.1e-07	321.045	394.287	549.316	538.94	529.175	466.553	46.0468		1.1e-07	1042.48	1172.49	1115.11	413.208	521.284	322.266	1411.13	856.853	162.071
	3.3e-07	906.372	784.302	834.351	785.522	742.798	810.669	27.9767		3.3e-07	1033.33	1279.3	1150.51	410.156	519.829	329.824	1426.33	878.468	169.576
	1e-06	1030.27	1029.66	944.214	974.731	923.462	980.469	21.7919		1e-06	1026	1315.31	1223.75	429.077	526.733	333.325	1425.12	897.046	172.591
	1e-05	1048.49	1452.81	1150.61	1281.72	1200.74	1226.87	67.9604		1e-05	1048.74	1314.57	1223.75	428.854	526.683	333.28	1425.69	900.225	173.045
	CURRENT-BASAL									CURRENT-BASAL
	PI(3,5)P2 concentrations (M)	Repeat 1#	Repeat 2#	Repeat 3#	Repeat 4#	Repeat 5#				PI(3,5)P2 concentrations (M)	Repeat 1#	Repeat 2#	Repeat 3#	Repeat 4#	Repeat 5#	Repeat 6#	Repeat 7#
	0	0	0	0	0	0				0	0	0	0	0	0	0	0
										3.3e-10					176.392	85.4492	186.768
	1.1e-09	3.66211	9.76562	4.27246	0	-1.83105				1.1e-09	498.047	44.5557	733.032	91.5527	236.206	123.291	372.925
	3.3e-09	0.610352	2.44141	7.32422	4.27246	0				3.3e-09	619.507	297.241	755.005	139.16	245.405	173.34	630.493
	1.11e-08	5.49316	26.8555	53.7109	61.0351	64.6973				1.11e-08	831.299	664.673	795.288	296.021	336.348	203.857	830.688
	3.7e-08	3.05176	322.876	137.329	176.392	186.768				3.7e-08	864.868	867.92	901.489	325.928	405.928	227.051	1182.25
	1.1e-07	269.775	341.187	443.115	435.181	426.636				1.1e-07	897.217	866.089	912.476	380.249	458.418	255.127	1347.05
	3.3e-07	855.103	731.201	728.149	681.763	640.259				3.3e-07	888.062	972.9	947.876	377.197	456.963	262.685	1362.24
	1e-06	979.004	976.562	838.013	870.972	820.923				1e-06	880.737	1008.91	1021.12	396.118	463.867	266.186	1361.04
	1e-05	997.224	1399.71	1044.41	1177.96	1098.2				1e-05	903.476	1008.18	1021.12	395.895	463.817	266.141	1361.6
	Normalized data									Normalized data
	PI(3,5)P2 concentrations (M)	Repeat 1#	Repeat 2#	Repeat 3#	Repeat 4#	Repeat 5#	Mean	SEM		PI(3,5)P2 concentrations (M)	Repeat 1#	Repeat 2#	Repeat 3#	Repeat 4#	Repeat 5#	Repeat 6#	Repeat 7#	Mean	SEM
	0	0	0	0	0	0	0	0		0	0	0	0	0	0	0	0	0	0
										3.3e-10					38.0304	32.1067	13.7167	27.9513	7.31982
	1.1e-09	0.36723	0.69769	0.409077	0	-0.166732	0.261453	0.154108		1.1e-09	55.1256	4.41943	71.7872	23.1255	50.9265	46.3254	27.3887	39.8712	8.60269
	3.3e-09	0.061205	0.174423	0.701276	0.362701	0	0.259921	0.126435		3.3e-09	68.5692	29.483	73.939	35.1508	52.9099	65.1308	46.3052	53.0697	6.4447
	1.11e-08	0.550845	1.91865	5.14269	5.18144	5.89122	3.73697	1.05264		1.11e-08	92.0111	65.9282	77.884	74.7725	72.5173	76.5974	61.0081	74.3884	3.72225
	3.7e-08	0.306025	23.0674	13.1489	14.9744	17.0067	13.7007	3.74171		3.7e-08	95.7267	86.088	88.2845	82.3268	87.5189	85.3121	86.8279	87.4407	1.5604
	1.1e-07	27.0526	24.3756	42.4272	36.9436	38.8487	33.9295	3.4933		1.1e-07	99.3072	85.9064	89.3604	96.0479	98.8359	95.8615	98.9309	94.8929	1.98192
	3.3e-07	85.7483	52.2396	69.7185	57.8767	58.3008	64.7768	5.96219		3.3e-07	98.2938	96.5009	92.8273	95.2771	98.5223	98.7013	100.047	97.1671	0.93355
	1e-06	98.1729	69.769	80.2376	73.9391	74.7518	79.3741	4.98649		1e-06	97.4832	100.073	100	100.056	100.011	100.017	99.9585	99.6569	0.362561
	1e-05	100	100	100	100	100	100			1e-05	100	100	100	100	100	100	100	100

## Sheet: Figure 4b
Figure 4b
	TPC2 L11A/L12A-WT	TPC2 L11A/L12A-R210C
	Current (pA)	Current (pA)
cell 1#	-109	-345
cell 2#	-153	-482
cell 3#	-98	-679
cell 4#	-91	-238
cell 5#	-50	-354
cell 6#	-96	-236
cell 7#	-87.5	-401
cell 8#		-576
cell 9#		-326
cell 10#		-783

## Sheet: Figure 4g
Figure 4g
		TPC2 L11A/L12A-WT				TPC2 L11A/L12A-R210C
		repeat 1#	repeat 2#	repeat 3#		repeat 1#	repeat 2#	repeat 3#
	PI(3,5)P2	1	1	1		1	1	1
	PI3P	0.00312	0.001873	0.0157563		0.086769	0.067545	0.061172
	PI5P	0.00649	0.001249	0.0183824		0.157833	0.14827	0.067545
	PI(4,5)P2	0	0.01113	0.000619195		0.028292	0.000798	0.023853
	PI(3,4,5)P3	0.00711	0.00872	0.00123839		0.106638	0.148444	0.122936

## Sheet: Figure 5e
Figure 5e
	TPC2 WT	TPC2 R210C
	Current (pA)	Current (pA)
cell 1#	-31.7	-404
cell 2#	-84.8	-2030
cell 3#	-100.1	-1259
cell 4#	-46.4	-1853
cell 5#	-502	-1140
cell 6#	-482	-1422
cell 7#	-193	-2893
cell 8#	-207	-1364
cell 9#	-80
cell 10#	-71.4
cell 11#	-97.7

## Sheet: Figure 5h
Figure 5h
	TPC2 WT	TPC2 R210C	TPC2 WT+PI(3,5)P2
repeat 1#	0	0.69	0.36
repeat 2#	0	0.49	0.78
repeat 3#	0	0.78	0.41

## Sheet: Figure 5i
Figure 5i
	TPC2 WT	TPC2 R210C	TPC2 WT+PI(3,5)P2
repeat 1#	0	8.71	8.31
repeat 2#	0	7.97	8.91
repeat 3#	0	9.7	9.54

[truncated: 15 more sheets: Figure 6f, Figure 6g, Figure 6h, Figure 6i, Figure 7b, Figure 7c, Figure 7d, Figure 7e, Figure 7g, Figure 7h, Figure 8b and 8c, Figure 8e, Figure 8f, Figure 8g, Figure S2b]
